# Supplementary material for: Association of Birth Weight with Central and Peripheral Corneal Thickness in Adulthood—Results from the Population-Based German Gutenberg Health Study
Source: Children (Basel). 2021 Nov 4;8(11):1006. doi: 10.3390/children8111006 (PMC8625912; doi:10.3390/children8111006)
Supplement: Supplementary file 1 [file children-08-01006-s001.zip]

Archive with 1 entries (1 files):
- children-1406232-supplementary.pdf
